# Supplementary material for: Asthma prevalence and risk factors in early-onset atopic dermatitis using Korean National Health Insurance Service data
Source: Sci Rep. 2026 Apr 14;16:12267. doi: 10.1038/s41598-026-38149-8 (PMC13079820; doi:10.1038/s41598-026-38149-8)
Supplement: Supplementary file 4 — Supplementary Material 4 [file 41598_2026_38149_MOESM4_ESM.xls]

## Sheet: Sheet1
Supplementary Table S1. Asthma-related medication code
439101ATB	439101ATB	268300ACH	237005ATR	237003ATR	237003ASY	237003ACR	237003ACH	237002ACR	237001ACR	237001ACH	113802ATB	113801ATB	113801ATB	107330BIJ	107303ATR	107303ATR	107301ATR	107301ATR	107301ATB	107301ATB	100702ATR	100701ACH
500432CSI	500431CSI	497131CSI	162236CSI	162235CSI	162233CSI	162232CSI	162231CSS	162205CSI	162204CSI	162203CLQ	162202CSI	119533CSI	119531CSI	119530CSI	119506CSI	119505CSI	119502CSI	119501CTB	119407CAE	119407CAE	119406ACH	119404CSI
119404CSI	119403CAE	114510CSI	114509CSI	114508CSI
801100CSI	681100CSI	681000CSI	640400CSI	636800CSI	636700CSI	544200CSI	544100CSI	544000CSI	543900CSI	543800CSI	543600CSI	543500CSI	543400CSI	543300CSI	543200CSI	543100CSI	543000CSI	542900CSI	542800CSI	526200CSI	525800CSI	525700CSI
506600CSI	506500CSI	506400CSI	503401CSI	502000CSI	453400CSI	441700COS	407300CSI	407200CSI	407100CSI	391800CSI	334800CAE	334700CSI	334600CSI	334500CSI
635300CSI	235805CLQ	225532CSI	225531CSI	225530CSI	225507ACR	225503ATB	225503ACR	225501ATB	218330CSI	163102CSI	157902CLQ	157902CLQ
670600ATB	659900ACH	374603AGN	374602ATD	374602ATB	374601ATD	374601ATB	249701ATB	216433ASY	216432ASY	216431ASY	216430ASY	216408ATB	216407ASS	216406ASS	216405ASS	216404ATB	216403ACH	216402ASS	216401ACH
The anticholinergic class included Ipratropium and Tiotropium.
Inhaled corticosteroids included Beclomethasone, Betamethasone, Budesonide, Ciclesonide, and Fluticasone.
ICS/LABA combination products were categorized accordingly.
The LABA class included Clenbuterol, Formoterol, Bambuterol, and Tulobuterol.
Leukotriene receptor antagonists (LTRAs) included Montelukast, Pranlukast, and Zafirlukast.
Short-acting β2 agonists (SABAs) included Fenoterol, Procaterol, Salbutamol, and Terbutaline.
The xanthine class included Aminophylline, Bamiphylline, Diethylaminoethyltheophylline, Doxofylline, Oxtriphylline, and Theophylline.
